# Supplementary material for: Albumin Protects Against Cyclophosphamide-Induced Hemorrhagic Cystitis by Scavenging Acrolein and Reactive Oxygen Species
Source: Biomolecules. 2026 Apr 3;16(4):536. doi: 10.3390/biom16040536 (PMC13113450; doi:10.3390/biom16040536)
Supplement: Supplementary file 1 [file biomolecules-16-00536-s001.zip]

Archive with 1 entries (1 files):
- biomolecules-4185112-supplementary.pdf
